# Supplementary material for: Nitrile-Specific Protein NSP2 and Its Interacting Protein MPK3 Synergistically Regulate Plant Disease Resistance in Arabidopsis
Source: Plants (Basel). 2023 Aug 3;12(15):2857. doi: 10.3390/plants12152857 (PMC10421354; doi:10.3390/plants12152857)
Supplement: Supplementary file 1 [file plants-12-02857-s001.zip]

Archive with 1 entries (1 files):
- plants-2517149-supplementary.xlsx
