# Supplementary material for: Nitrile-Specific Protein NSP2 and Its Interacting Protein MPK3 Synergistically Regulate Plant Disease Resistance in Arabidopsis
Source: Plants (Basel). 2023 Aug 3;12(15):2857. doi: 10.3390/plants12152857 (PMC10421354; doi:10.3390/plants12152857)
Supplement: Supplementary file 1 [file plants-12-02857-s001.zip › plants-2517149-supplementary.xlsx]

## Sheet: Table S1
Summary of mapping transcriptome reads to reference sequence
Sample	Clean Reads	Reads mapped to genome	Mapped Rate (%)
CK-1	48346348	47632538	98.52
CK-2	38809774	38261492	98.59
CK-3	46371976	45689129	98.53
OE-1	39765152	39001303	98.08
OE-2	41034044	40191110	97.95
OE-3	44490604	43629228	98.06

## Sheet: Table S2
Prediction of phosphorylation site of NSP2
feature	position	amino acid	score
phos-unsp	21	Tyrosine	0.777
phos-unsp	43	Tyrosine	0.931
phos-DNAPK	47	Serine	0.65
phos-ATM	47	Serine	0.547
phos-unsp	73	Tyrosine	0.878
phos-INSR	73	Tyrosine	0.589
phos-unsp	80	Tyrosine	0.542
phos-EGFR	80	Tyrosine	0.534
phos-PKC	88	Threonine	0.731
phos-unsp	88	Threonine	0.724
phos-PKC	95	Threonine	0.779
phos-PKC	97	Threonine	0.918
phos-PKC	100	Threonine	0.887
phos-unsp	100	Threonine	0.582
phos-PKC	105	Threonine	0.664
phos-unsp	106	Serine	0.939
phos-p38MAPK	106	Serine	0.538
phos-PKC	115	Threonine	0.615
phos-PKA	131	Serine	0.565
phos-PKC	132	Threonine	0.614
phos-unsp	137	Serine	0.729
phos-CKI	137	Serine	0.538
phos-unsp	141	Tyrosine	0.848
phos-cdk5	144	Serine	0.637
phos-unsp	147	Threonine	0.918
phos-cdk5	147	Threonine	0.602
phos-p38MAPK	147	Threonine	0.575
phos-PKA	171	Serine	0.571
phos-CKI	183	Serine	0.585
phos-unsp	189	Threonine	0.852
phos-p38MAPK	189	Threonine	0.582
phos-unsp	199	Tyrosine	0.686
phos-unsp	209	Serine	0.817
phos-PKA	209	Serine	0.738
phos-unsp	211	Serine	0.876
phos-cdc2	214	Threonine	0.541
phos-unsp	229	Serine	0.955
phos-PKA	229	Serine	0.708
phos-PKC	232	Serine	0.509
phos-PKC	233	Serine	0.673
phos-PKA	233	Serine	0.589
phos-unsp	235	Tyrosine	0.733
phos-unsp	243	Serine	0.987
phos-PKC	243	Serine	0.719
phos-PKA	243	Serine	0.547
phos-INSR	250	Tyrosine	0.544
phos-unsp	254	Threonine	0.97
phos-PKC	254	Threonine	0.593
phos-unsp	255	Threonine	0.637
phos-CKII	255	Threonine	0.558
phos-unsp	263	Threonine	0.885
phos-p38MAPK	263	Threonine	0.599
phos-unsp	270	Threonine	0.934
phos-p38MAPK	270	Threonine	0.598
phos-cdk5	270	Threonine	0.525
phos-GSK3	270	Threonine	0.506
phos-unsp	276	Serine	0.949
phos-CKII	278	Threonine	0.575
phos-unsp	285	Tyrosine	0.952
phos-PKA	291	Serine	0.502
phos-PKC	293	Threonine	0.894
phos-PKC	298	Threonine	0.604
phos-unsp	298	Threonine	0.525
phos-INSR	302	Tyrosine	0.506
phos-unsp	302	Tyrosine	0.502
phos-cdc2	313	Serine	0.52
phos-p38MAPK	314	Threonine	0.6
phos-GSK3	314	Threonine	0.511
phos-PKG	359	Threonine	0.569
phos-PKC	363	Threonine	0.727
phos-CKII	363	Threonine	0.542
phos-PKC	414	Threonine	0.846
phos-unsp	414	Threonine	0.604
phos-unsp	429	Threonine	0.808
phos-unsp	431	Serine	0.783
phos-cdc2	431	Serine	0.512
phos-unsp	436	Serine	0.859
phos-PKA	436	Serine	0.743
phos-PKG	436	Serine	0.506
phos-unsp	438	Serine	0.69
phos-CKI	439	Threonine	0.544
phos-cdc2	439	Threonine	0.508
phos-PKC	442	Threonine	0.872
phos-unsp	442	Threonine	0.763
phos-PKC	458	Threonine	0.742
phos-unsp	458	Threonine	0.626

## Sheet: Table S3
Gene-specific primers for genotyping, plasmid construction and qRT-PCR
Name	Sequence (5' to 3')	Application
Primers for genotyping
nsp2-LP	TGTATTCGATCGGGAGTGAAG	ldentification of the nsp2 T-DNA insertion
nsp2-RP	CCTCCTCAGCTCCTAGCAAAG
mpk3-LP	CATGAATAAAAGAACAGGCAAAG	ldentification of the mpk3 T-DNA insertion
mpk3-RP	TTGGTGTTTTTGTTGTCATGG
LBa1	TGGTTCACGTAGTGGGCCATCG	left T-DNA border primer
Primers for plasmid construction
cNSP2-F	CACCATGGTGCAAAAGGT	Cloning of the NSP2 CDS
cNSP2-R	TGCAGAGTCAACTCCATAA
cMPK3-F	CACCATGAACACCGGCGGT	Cloning of the MPK3 CDS
cMPK3-R	ACCGTATGTTGGATTGAGTG
cNSP2-F (HindⅢ)	CCCAAGCTTATGGTGCAAAAGGTGGA	Cloning of the NSP2 CDS for BiFC
cNSP2-R(Sal1)	GCGTCGACTGCAGAGTCAACTCCAT
cMPK3-F(Kpn1)	GGGGTACCATGAACACCGGCGGTGGCCA	Cloning of the MPK3 CDS for BiFC
cMPK3-R(Sma1)	TCCCCCGGGACCGTATGTTGGATTGA
Primers for qPCR
NSP2-qF	AGACGTTCCAAACCTCTCTTG	qRT-PCR
NSP2-qR	ACGAGTAGAAGCCGTTGTATTT
PR1-qF	GTGCCAAAGTGAGGTGTAACAA	qRT-PCR
PR1-qR	CGTGTGTATGCATGATCACATC
PR2-qF	CTTAGCCTCACCACCAATGTTG	qRT-PCR
PR2-qR	TCCCGTAGCATACTCCGATTTG
PR5-qF	ATGTGAGCCTCGTAGATGGTTAC	qRT-PCR
PR5-qR	GATCCATGACCTTAAGCATGTCG
ACTIN2-qF	CTCTCCCGCTATGTATGTCGC	qRT-PCR
ACTIN2-qR	GAAACCCTCGTAGATTGGCA
MOP9-F	GATGGCGAGGGACTAAAGAAAG	qRT-PCR
MOP9-R	TCGTGGTCCAGTCATAGGATAG
PDR7-F	CTACGTCGGATCACTGCTATTC	qRT-PCR
PDR7-R	CTTGTAGAACACGGGAAGTCTC
SIKIC3-F	CAGACTGTGGAGGTGTCATTT	qRT-PCR
SIKIC3-R	CGTCTCGTGTACGCATCTTT
LRRAC1-F	GAGATGCCACCCGGAATAAA	qRT-PCR
LRRAC1-R	CACCACTCAGCCTTCCTATAAC
RAB18-F	GGGAGGAGGAAGAAGGGAATA	qRT-PCR
RAB18-R	CGTAGCCACCAGCATCATATC
STMP2-F	TGCGTTTGGATTGCGTTTC	qRT-PCR
STMP2-R	TTATGGGCCTTGTCCTTTGT
STMP7-F	GGTTGCTCTTCTCTTATCTCTTCT	qRT-PCR
STMP7-R	GCCTTCCGTTTGCAAGTTT
SAUR13-F	GGAGTGTTCCGAGGTCTTATG	qRT-PCR
SAUR13-R	CCAACGTACACTGCAAGAAAC
